# Supplementary material for: Synovial CXCL3+FOSL2+ Macrophages Mediate Inflammation via FOSL2/AP-1 in Rheumatoid Arthritis: A Single-Cell Transcriptome Analysis
Source: Int J Mol Sci. 2025 Oct 6;26(19):9718. doi: 10.3390/ijms26199718 (PMC12524658; doi:10.3390/ijms26199718)
Supplement: Supplementary file 1 [file ijms-26-09718-s001.zip]

Archive with 7 entries (7 files):
- Supplementary files.pdf
- Figure S1.tif
- Figure S2.tif
- Figure S3.tif
- Figure S4.tif
- Figure S5.tif
- Figure S6.tif
